# Supplementary material for: Fabrication and Evaluation of Electrospun Silk Fibroin/Halloysite Nanotube Biomaterials for Soft Tissue Regeneration
Source: Polymers (Basel). 2022 Jul 25;14(15):3004. doi: 10.3390/polym14153004 (PMC9332275; doi:10.3390/polym14153004)
Supplement: Supplementary file 1 [file polymers-14-03004-s001.zip]

Archive with 1 entries (1 files):
- polymers-1752477-supplementary.pdf
